# Supplementary material for: New Benzimidazole-Based pH-Sensitive Fluorescent Probes
Source: Molecules. 2025 Dec 1;30(23):4622. doi: 10.3390/molecules30234622 (PMC12692881; doi:10.3390/molecules30234622)
Supplement: Supplementary file 1 [file molecules-30-04622-s001.zip]

Archive with 1 entries (1 files):
- molecules-3965163-supplementary.pdf
